# Supplementary material for: Controlling the Morphology of Poly(ethylene glycol)-b-poly(lactide) Self-Assemblies in Solution: Interplay of Homopolymer Additives and Kinetic Traps
Source: Nanomaterials (Basel). 2024 Dec 14;14(24):2015. doi: 10.3390/nano14242015 (PMC11678193; doi:10.3390/nano14242015)
Supplement: Supplementary file 1 [file nanomaterials-14-02015-s001.zip]

Archive with 1 entries (1 files):
- nanomaterials-3323374-supplementary.pdf
